# Supplementary material for: Safety and Immunogenicity of a 23-Valent Pneumococcal Polysaccharide Vaccine (PPSV23) in Chinese Children, Adults and the Elderly: A Phase 4, Randomized, Double-Blind, Active-Controlled Clinical Trial
Source: Vaccines (Basel). 2025 Aug 15;13(8):866. doi: 10.3390/vaccines13080866 (PMC12389771; doi:10.3390/vaccines13080866)
Supplement: Supplementary file 1 [file vaccines-13-00866-s001.zip]

Archive with 1 entries (1 files):
- vaccines-3770935-supplementary.pdf
